# Supplementary material for: Factors limiting sulfolane biodegradation in contaminated subarctic aquifer substrate
Source: PLoS One. 2017 Jul 20;12(7):e0181462. doi: 10.1371/journal.pone.0181462 (PMC5519087; doi:10.1371/journal.pone.0181462)
Supplement: S1 File — (XLSX) [file pone.0181462.s001.xlsx]

## Sheet: High concentration
		Sulfolane concentrations reported in mg L-1
			w/o nutrient ammendment						w/ nutrient ammendment
	day	Sterile Control	Stdev	Non-sterile Control	Stdev	Test group	Stdev	Sterile Control	Stdev	Non-sterile Control	Stdev	Test group	Stdev
	0	91.89	1.9146	0	0	86.4493	6.17012	89.1379	10.4373	0	0	95.4513	8.17674
	10	89.67	3.74	0	0	88.099	2.227	88.92	6.205	0	0	86.24	3.146
	15	89.1318	3.39066	0	0	85.809	5.08737	95.462	3.45124	0	0	83.1826	7.31339
	22	95.2938	3.0739	0	0	88.517	5.989	102.56	3.578	0	0	12.017	7.14
	28	87.6	6.9707	0	0	70.9	6.129	90.6484	3.247	0	0	0.473	0.699
	40	98.8384	2.17633	0	0	72.5266	5.02937
	70	94.3956	1.62209	0	0	63.4364	4.51283
	85	104.415	3.49812	0	0	63.4619	3.10833
	106	107.686	2.14406	0	0	55.8154	12.6072

## Sheet: Low Concentration
						Sulfolane concentrations in µg L-1
		Treat w/ nutrients		Sterile w/ nutrients		Non-sterile w/ nutrients			Without nutrients
	Days Incubating		Stdev		Stdev		stdev		Treatment	stdev	sterile	stdev	non-sterile	stdev
	0	462.069	54.4142	472.028	81.9917	0	0		506.53	19.7543	535.883	34.4952	0	0
	3	337.053	18.2696	370.904	68.3725	0	0		295.141	72.7604	434.741	38.2238	0	0
	6	244.297	20.7364	584.592	32.6528	0	0		250.379	11.3973	558.142	26.235	0	0
	10	43.1857	11.3385	645.862	42.0758	0	0		67.515	13.1066	667.984	36.4124	0	0
	13	0	0	657.929	28.1549	0	0		0	0	638.465	33.3861	0	0

## Sheet: Co-containated
			Sulfolane concentrations in µg L-1
			w/o Kerosene										w/ kerosene
			+Sulf, +Micro		+Sulf, -Micro		-Sulf, +Micro			+Sulf, +Micro
		Date sampled		Stdev		Stdev		stdev			stdev	+Sulf, -Micro	stdev	-Sulf, +Micro	stdev
		0	730.964	32.8455	832.026	34.655	0	0		750.483	31.6771	773.155	9.62943	0	0
		9	462.686	65.5734	847.562	21.3191	0	0		590.178	41.9244	813.506	21.5263	0	0
		12	101.29	50.5948	860.83	43.2981	0	0		482.963	100.568	884.552	38.4321	0	0
		15	0	0	838.684	36.0729	0	0		205.254	150.173	828.768	25.3133	0	0
		22	0	0	719.429	44.9698	0	0		0	0	729.343	30.6775	0	0

## Sheet: Groundwater only
				Sulfolane concentrations in µg L-1											Sulfolane concentration standard deviations in µg L-1
			Non-sterile treatment				Sterile controls						Non-sterile treatment				Sterile controls
		day	No Nutrients	Sterile beer dregs	Non-sterile beer dregs	Mineral nutrients	No Nutrients	Sterile beer dregs	Non-sterile beer dregs	Mineral nutrients			No Nutrients	Sterile beer dregs	Non-sterile beer dregs	Mineral nutrients	No Nutrients	Sterile beer dregs	Non-sterile beer dregs	Mineral nutrients
		0	589.234	531.799	601.237	531.189	574.056	548.3	607.457	524.231			16.9724	12.1231	38.7411	21.3773	29.9071	23.1317	44.237	71.1493
		5	472.119	443.482	451.171	469.994	487.668	441.173	462.675	488.692			14.058	18.7229	28.2579	36.0667	26.3856	52.4203	6.82832	35.8243
		11	549	512.76	562.54	553.04	567.66	568.77	559.44	598.54			3.786	0	13.36	33.77	20.76	34.71	33.39	0
		17	422.99	425.05	426.7	455.3	436.48	443.86	468.29	461.69			25.79	27.95	36.41	11.21	38.36	34.15	37.03	4.44
		27	455.91	489.18	485.68	440.03	518.73	473.44	489.15	513.05			6.79	67.54	32.61	54.18	52.81	41	11.03	17.72
		33	644.468	556.325	578.143	533.415	651.162	591.27	676.155	646.918			30.9946	18.0785	18.0785	23.9022	38.3209	13.6942	25.9407	12.3078
		39	628.256	575.149	429.039	163.521	582.929	615.627	577.456	575.662			58.7491	14.9105	41.8305	214.909	14.3001	35.0722	16.2276	19.7265
		49	582.791	364.563	174.241	0	566.608	572.15	568.249	612.191			22.5233	29.0738	173.638	0	26.5355	34.5737	15.3086	46.8071
		66	493.483	24.9848	0	0	486.876	481.49	495.235	492.854			34.6456	43.275	0	0	14.0982	21.9809	8.2438	26.6255
		80	497.864	0			544.64	549.637					22.4018	0			9.07274	71.4572

## Sheet: Sulfate data
		Micromoles of Sulfur/Liter
		Nutrient Amended
		Sulfate							Sulfolane
		Day	Sterile Control	Stdev	NS Control	Stdev	Treatment	Stdev	Day	Sterile Control	Stdev	NS Control	Stdev	Treatment	Stdev
		0	991.878	113.086	998.581	29.074	942.446	60.8736	0	741.765	86.8545	0	0	794.302	68.0431
		4	1065.15	16.8503	1023.49	47.1961	1047.11	13.2008	10	739.952	51.6352	0	0	717.65	26.1796
		10	1025.36	39.5548	1015	41.5307	1028.01	17.8622	15	794.391	28.7197	0	0	692.207	60.8587
		15	983.748	73.2473	1019.92	81.4114	1026.04	88.5833	22	853.458	29.7745	0	0	100	59.4158
		17	1041.99	18.9637	1012.94	49.0669	1170.8	42.6377	28	754.335	27.0201	0	0	3.93609	5.81676
		22	1072.14	16.9879	1061.73	34.1417	2265.97	148.093
		25	1068.91	6.25104	1067.63	10.0612	2553.84	113.906
		28	1084.03	12.7369	1049.53	29.1799	2634.18	85.4641
		40	1076.98	29.9597	1106.18	26.4123	2729.27	143.883
		85	1162.29	90.6887	1106.18	55.6178	2746.68	155.96
		106	1109.62	0	1097.02	182.171	3030.27	386.854

## Sheet: Anaerobic incubations
		Nitrate Reducing							Sulfate Reducing					Iron Reducing
	day	Sterile Control	Stdev	Test group	Stdev		day	Sterile Control	Stdev	Test group	Stdev		Days incubating	Sterile	stdev	Live	Stdev
	0	103.576	19.2917	112.648	12.7358		0	103.294	4.79423	107.722	18.1409		0	123.542	4.01869	121.971	23.2314
	41	87.5057	10.8274	76.5135	20.0469		41	114.464	7.53186	110.204	15.1187		41	130.22	4.66892	99.5218	6.43949
	117	76.2387	3.90154	80.1694	4.54143		117	83.4599	5.72879	79.0928	7.7881		208	132.183	10.2052	114.537	16.7823
	167	83.9764	17.5507	73.5714	7.20245		167	74.9755	12.7985	75.1757	11.6365		391	102.488	19.5823	95.7371	8.4998
	249	80.7908	4.34506	91.0653	16.7361		249	78.978	6.76004	75.335	11.0136
	334	84.6369	8.45506	90.1556	6.13869		334	93.886	5.14594	90.2112	5.93971
	459	95.2571	19.0726	104.497	6.7562		459	82.0579	2.92226	88.9928	12.471
	1021	84.1821	24.2015	88.7301	4.31255		1021	91.3471	24.1429	93.3942	10.078
